# Supplementary material for: Rapid Identification of Dipeptidyl Peptidase-IV (DPP-IV) Inhibitory Peptides from Ruditapes philippinarum Hydrolysate
Source: Molecules. 2017 Oct 13;22(10):1714. doi: 10.3390/molecules22101714 (PMC6151561; doi:10.3390/molecules22101714)
Supplement: Supplementary file 1 [file molecules-22-01714-s001.zip]

Archive with 1 entries (1 files):
- molecules-225612-supplementary.7z
